# Supplementary material for: Affective response to physical activity as a deep phenotype in a non-randomized pilot study
Source: Sci Rep. 2022 Apr 7;12:5893. doi: 10.1038/s41598-022-09662-3 (PMC8989978; doi:10.1038/s41598-022-09662-3)
Supplement: Supplementary file 1 — Supplementary Information 1. [file 41598_2022_9662_MOESM1_ESM.csv]

ID	rs6265	rs3751812	rs8044769	rs1051393	rs12612420	AGE	BMI	sex	Race	Education	Hispanic.	Income	Marital_status	Job	Job_stress	Working_hours	Chdrn_under_5	Chdrn_under_18	MVPA.BL	MVPA.FU	FSbf	FSdurmod	FSdiff	WT.BL.hr	WT.FU.hr	PANES	WT.BL.sec	WT.BL.min	ValD.BL	WT.FU.sec	WT.FU.min	ValD.FU	PAR_Baseline	PAR_wk5	PAR_wk11	PAR_wk13	PASTPAperYR	PA.FU.bi	WGS	PA.BL.bi	rs6265rec	rs6265dom	rs3751812rec	rs3751812dom	rs8044769rec	rs8044769dom	race_bi
101	0	2	2	1	0	29	25.4	1	5	10	1	6	1	2	2	3	1	1	33.05	23.43	3	2	-1	66.23	54.93	3.125	238430	3973.83	5	NA	NA	4	33	0	0	158	954	1	4.6	1	0	0	1	1	1	1	0
102	2	1	1	1	0	29	24.1	1	5	10	1	6	1	2	2	3	1	1	25.47	26.28	3	2	-1	46.01	101.14	3.0625	165620	2760.33	3	364119	6068.65	7	0	81	3	91	1444.1	1	4.88	1	1	1	0	1	0	1	0
104	0	0	0	1	1	43	25.2	2	5	11	1	5	2	2	4	3	1	1	12.23	10.45	2	-0.5	-2.5	73.33	56.13	2.625	263970	4399.5	6	202069	3367.82	5	0	30	56	3	48.64	1	0	1	0	0	0	0	0	0	0
105	0	0	0	0	1	24	29.9	2	5	11	1	6	1	2	2	2	1	1	18.27	26.28	0	0.2	0.2	91.3	46.38	2.5625	NA	NA	6	166959	2782.65	4	0	132	2	103	3709.454545	1	0	1	0	0	0	0	0	0	0
106	0	0	1	0	1	23	19.6	2	5	10	1	4	1	2	2	3	1	1	8.32	16.53	3	3.5	0.5	10.62	0	2.6875	38229	637.15	1	0	0	0	0	165	152	213	1615.8	1	1.16	1	0	0	0	0	0	1	0
107	1	2	2	2	1	27	26.7	2	5	10	1	2	1	2	1	1	1	1	16.25	23.43	0	-0.5	-0.5	26.29	46.4	2.75	94629	1577.15	2	167049	2784.15	4	3	62	122	122	891.4857143	1	5.89	1	0	1	1	1	1	1	0
108	0	2	2	1	0	27	30	2	2	10	1	8	1	1	1	1	1	1	9.8	14.47	0	0.4	0.4	12.49	65.54	2.9375	44949	749.15	1	235940	3932.33	5	121	0	173	272	2064.685714	1	4.6	1	0	0	1	1	1	1	1
109	0	1	2	0	1	52	31.5	1	5	10	1	4	1	2	2	3	1	1	26.57	22.45	3	4.333333333	1.333333333	95.45	60.52	2.81125	343610	5726.83	7	217859	3630.98	5	15	0	2	2	1573.84	1	3.46	1	0	0	0	1	1	1	0
110	0	1	1	0	1	23	19.8	2	5	9	1	7	1	2	3	1	1	1	10.22	9.97	0	2.333333333	2.333333333	54.24	0	2.625	195280	3254.67	4	0	0	0	3	0	62	73	1471.2	1	2.3	1	0	0	0	1	0	1	0
111	0	1	1	0	1	34	26.1	1	5	11	1	6	2	2	2	3	3	3	33.45	26.08	0	0.5	0.5	107.54	114.97	2.9375	387150	6452.5	7	413900	6898.33	7	3	0	111	42	342.5142857	1	2.3	1	0	0	0	1	0	1	0
112	0	0	2	0	1	29	35.4	2	4	11	1	5	1	2	2	3	1	1	18.27	20.92	5	2.6	-2.4	55.84	83.31	3.625	201030	3350.5	4	299920	4998.67	6	0	121	136	32	191.025	1	2.32	1	0	0	0	0	1	1	1
115	0	1	1	1	1	23	34.1	1	5	10	1	1	2	1	1	1	1	1	24.22	55.7	0	-0.5	-0.5	96.77	22.14	2.87375	348379	5806.32	6	NA	NA	1	3	0	0	0	1608	1	2.3	1	0	0	0	1	0	1	0
116	0	2	2	0	0	34	25.6	1	5	10	1	1	1	1	2	2	1	1	41.17	16.53	-2	1	3	55.31	38.27	2.375	199119	3318.65	4	137779	2296.32	3	78	231	306	117	2052.952381	1	4.6	1	0	0	1	1	1	1	0
117	1	2	2	2	1	19	21.9	2	5	8	2	1	1	2	1	1	1	1	4.02	1.13	2	1.4	-0.5	25.58	0	3.6875	92090	1534.83	2	0	0	0	3	29	33	168	0	1	5.89	1	0	1	1	1	1	1	0
118	1	0	0	0	1	22	25.9	2	5	10	3	4	1	2	2	3	1	1	24.75	33.07	1	-1.5	-2.5	80.24	118.96	3.0625	288860	4814.33	6	428270	7137.83	9	120	116	3	31	517.3333333	1	1.29	1	0	1	0	0	0	0	0
119	1	0	0	0	1	26	23.2	2	1,4	9	2	3	1	2	2	1	1	1	0.1	25.77	3	1.333333333	-1.5	0	46.38	2.43125	0	0	0	NA	NA	4	3	0	0	0	39.69230769	1	1.29	1	0	1	0	0	0	0	1
120	0	0	1	0	1	27	16.9	1	5	11	1	4	1	2	4	3	1	1	56.27	34.43	2	0	-2	35.38	66.71	3.1875	127350	2122.5	3	240150	4002.5	5	0	316	2	243	697.1428571	1	1.16	1	0	0	0	0	0	1	0
121	0	0	0	0	0	24	28.9	2	5	10	1	3	1	2	3	3	1	1	36.27	15.18	4	2	-2	124.07	44.46	3.068125	446640	7444	9	160059	2667.65	3	211	212	318	213	1438.690909	1	0	1	0	0	0	0	0	0	0
124	1	1	1	0	1	47	33.7	2	8	10	4	8	2	2	2	2	3	4	20.28	11.5	2	1.2	-0.8	67.93	71.98	2.380625	244550	4075.83	5	NA	NA	4	3	46	33	43	713.4588235	1	3.59	1	0	1	0	1	0	1	1
125	0	1	1	2	1	60	30.7	2	5	11	1	4	4	2	4	3	1	1	42.92	43.57	3	3.8	0.8	92.59	82.26	2.5	333340	5555.67	7	296130	4935.5	6	181	131	241	201	486.6382979	1	2.3	1	0	0	0	1	0	1	0
126	1	0	0	0	1	30	30.5	2	5	10	2	2	1	1	3	3	1	3	22.7	24.77	0	1	1	71.62	117.76	2.5	257820	4297	6	423939	7065.65	8	1	2	31	196	0	1	1.29	1	0	1	0	0	0	0	0
127	0	1	1	2	1	30	25.6	2	5	11	1	6	2	2	2	2	1	1	32.17	35.9	0	-0.25	-0.25	142.72	65.71	2.4375	513780	8563	11	236570	3942.83	5	3	73	2	2	0	1	2.3	1	0	0	0	1	0	1	0
128	0	1	1	2	1	54	38.8	1	5	10	1	6	4	2	2	3	1	1	37.2	30.13	1	2	1	66.62	37.83	3.125	239829	3997.15	5	136200	2270	3	3	2	47	77	59.88292683	1	2.3	1	0	0	0	1	0	1	0
129	1	2	2	1	1	27	23.3	2	1,2,5	9	1	4	1	2	2	3	1	1	9.92	12.62	2	1.333333333	-0.5	10.68	54.93	2.3125	38439	640.65	1	197739	3295.65	4	3	3	3	121	17.14285714	1	5.89	1	0	1	1	1	1	1	1
130	0	1	1	0	0	25	20.7	2	5	11	1	5	1	2	2	4	1	1	23.07	18.85	0	0.25	0.25	55.13	94.36	2.6875	198480	3308	4	339679	5661.32	6	183	3	3	0	408.5333333	1	2.3	1	0	0	0	1	0	1	0
131	0	1	1	1	1	22	34.9	2	5	10	1	4	1	2	4	3	1	1	49.12	9.73	2	2.75	0.75	38.89	22.47	3.5	139990	2333.17	3	80899	1348.32	2	63	253	72	237	1344	1	2.3	1	0	0	0	1	0	1	0
132	0	0	0	0	1	26	32.7	2	5	10	1	7	1	2	1	1	1	1	31.05	55.7	2	1	-1	61.36	85.93	3.6875	220899	3681.65	5	309330	5155.5	7	3	158	233	498	282.4615385	1	0	1	0	0	0	0	0	0	0
133	0	0	0	1	0	44	30.5	2	5	9	1	5	2	1	2	1	1	1	17.18	9.87	-1	1.4	2.4	46.19	22.14	3.5	166290	2771.5	4	79690	1328.17	2	3	3	0	3	788.9032258	1	0	1	0	0	0	0	0	0	0
134	0	1	1	1	1	25	26.3	2	5	10	1	4	1	1	2	3	1	1	27.33	16.1	0	0	0	50.76	80.11	2.875	182720	3045.33	4	288380	4806.33	6	23	22	68	47	720.0333333	1	2.3	1	0	0	0	1	0	1	0
135	0	1	2	1	1	27	23.4	1	5	10	1	6	2	2	2	4	1	1	51.25	37.33	0	1.333333333	1.333333333	91.3	74.71	2.443125	328680	5478	6	268950	4482.5	6	121	131	107	27	1784.285714	1	3.46	1	0	0	0	1	1	1	0
136	1	0	0	0	1	36	26.2	2	1	11	1	2	4	2	4	3	2	3	18.9	7.6	5	3.5	-1.5	28.44	0	2.9925	102399	1706.65	2	0	0	0	324	0	2	2	2531.826087	1	1.29	1	0	1	0	0	0	0	1
137	0	0	1	1	1	28	19.7	2	5	8	1	6	2	2	2	1	1	1	5.3	5.08	1	0.4	-0.6	63.09	78.77	3.443125	227130	3785.5	5	283569	4726.15	6	3	3	3	28	35.04	1	1.16	1	0	0	0	0	0	1	0
138	0	0	0	2	1	28	27.9	1	5	9	2	6	2	2	3	3	1	1	37.33	14.08	2	0.5	-1.5	66.96	73.36	3.375	241059	4017.65	5	264090	4401.5	5	3	2	2	23	605.6	1	0	1	0	0	0	0	0	0	0
139	0	0	0	1	0	57	30	2	5	11	1	6	2	2	1	2	1	1	13.75	0.92	0	0	0	76.95	33.18	2.640625	277020	4617	5	119449	1990.82	2	31	456	3	31	6553.6	1	0	1	0	0	0	0	0	0	0
140	0	0	2	1	1	32	23.7	1	4	11	1	5	2	2	2	3	1	1	0	13.85	1	1.4	0.4	96.77	84.5	1.9375	NA	NA	7	304189	5069.82	6	331	282	533	303	1369.936842	1	2.32	0	0	0	0	0	1	1	1
141	0	0	2	0	1	32	25.7	1	4	10	1	6	1	2	2	3	3	3	0	11.8	0	0.5	0.5	50.76	53.04	2.375	NA	NA	6	190950	3182.5	4	32	378	1229	358	1314.736842	1	2.32	0	0	0	0	0	1	1	1
146	0	0	0	1	1	53	26.3	2	5	10	1	4	4	1	4	1	1	1	10.07	10	1	1.25	0.25	11.65	0	3.5	41940	699	1	0	0	0	201	106	116	106	1256.2	1	0	1	0	0	0	0	0	0	0
148	0	1	1	1	1	39	29.7	2	5	9	1	3	2	2	2	1	1	1	18.2	75.8	1	0.5	-0.5	152.18	117.39	3.4375	547830	9130.5	10	422600	7043.33	8	3	77	2	12	1025.888	1	2.3	1	0	0	0	1	0	1	0
149	0	0	2	1	1	41	35.4	2	1,4	9	1	5	2	1	4	1	2	2	43.08	41.17	3	4	1	66.26	54.16	3.625	238550	3975.83	5	194970	3249.5	4	43	166	181	78	2125.785714	1	2.32	1	0	0	0	0	1	1	1
150	0	0	0	2	0	24	22.8	2	8	10	2	6	1	2	4	4	1	2	15.17	26.25	1	1.333333333	0.333333333	61.46	42.26	3.3125	221269	3687.82	5	152150	2535.83	4	48	108	213	83	3176.727273	1	0	1	0	0	0	0	0	0	1
151	1	1	1	0	1	47	33.1	2	5	11	1	5	4	1	4	1	1	2	0	49.67	0	1.4	1.4	36.4	12.94	3.3125	131030	2183.83	3	46590	776.5	1	3	41	56	38	782.8235294	1	3.59	0	0	1	0	1	0	1	0
152	0	0	0	1	1	48	19.6	2	5	10	1	6	1	1	1	4	1	1	18.45	20.97	2	1	-1	54.27	234.84	2.4375	195370	3256.17	4	845440	14090.67	16	3	123	0	122	1760.742857	1	0	1	0	0	0	0	0	0	0
153	0	1	1	1	0	47	35.8	1	5	10	1	6	2	2	1	3	1	1	18.45	9.73	3	2	-1	71.62	76.15	1.875	NA	NA	6	274140	4569	6	57	81	126	113	2868.658824	1	2.3	1	0	0	0	1	0	1	0
154	0	2	2	1	0	60	43.7	2	5	11	1	6	1	2	2	3	1	1	11.13	25.77	3	4	1	65.69	119.72	2	236490	3941.5	5	430979	7182.98	9	3	136	0	151	738.5531915	1	4.6	1	0	0	1	1	1	1	0
155	0	1	1	1	1	31	42.9	2	5	11	1	6	1	2	4	3	1	1	24.2	0	2	2.2	0.2	11.76	44.26	2.3125	42330	705.5	1	159350	2655.83	4	3	112	256	117	188	0	2.3	1	0	0	0	1	0	1	0
